# Supplementary material for: Neonatal Screening for Congenital Adrenal Hyperplasia in Guangzhou: 7 Years of Experience
Source: Int J Neonatal Screen. 2025 Dec 17;11(4):116. doi: 10.3390/ijns11040116 (PMC12733672; doi:10.3390/ijns11040116)
Supplement: Supplementary file 1 [file IJNS-11-00116-s001.zip]

Archive with 1 entries (1 files):
- IJNS-3967543-supplementary.pdf
